# Supplementary material for: Black Ginseng Extract Exerts Potentially Anti-Asthmatic Activity by Inhibiting the Protein Kinase Cθ-Mediated IL-4/STAT6 Signaling Pathway
Source: Int J Mol Sci. 2023 Jul 26;24(15):11970. doi: 10.3390/ijms241511970 (PMC10418634; doi:10.3390/ijms241511970)
Supplement: Supplementary file 1 [file ijms-24-11970-s001.zip]

Archive with 1 entries (1 files):
- ijms-2520355-supplementary.pdf
